# Supplementary material for: Incomplete vesicular docking limits synaptic strength under high release probability conditions
Source: eLife. 2020 Mar 31;9:e52137. doi: 10.7554/eLife.52137 (PMC7136020; doi:10.7554/eLife.52137)
Supplement: Source data 1. [file elife-52137-data1.zip]

Archive with 19 entries (16 files):
- Appendix/
- Appendix/.DS_Store
- __MACOSX/
- __MACOSX/Appendix/
- __MACOSX/Appendix/._.DS_Store
- Appendix/figure1-figure supplement 1_final.pxp
- __MACOSX/Appendix/._figure1-figure supplement 1_final.pxp
- Appendix/figure1_final.pxp
- __MACOSX/Appendix/._figure1_final.pxp
- Appendix/figure2_final.pxp
- __MACOSX/Appendix/._figure2_final.pxp
- Appendix/Annotations on Figures.docx
- __MACOSX/Appendix/._Annotations on Figures.docx
- Appendix/figure4_final.pxp
- __MACOSX/Appendix/._figure4_final.pxp
- Appendix/figure4-figure supplement 1_final.pxp
- __MACOSX/Appendix/._figure4-figure supplement 1_final.pxp
- Appendix/figure3_final.pxp
- __MACOSX/Appendix/._figure3_final.pxp
